# Supplementary material for: Hydrothermal and Co-Precipitation Combined with Photo-Reduced Preparation of Ag/AgBr/MgBi2O6 Composites for Visible Light Degradation Toward Organics
Source: Nanomaterials (Basel). 2024 Nov 21;14(23):1865. doi: 10.3390/nano14231865 (PMC11643669; doi:10.3390/nano14231865)
Supplement: Supplementary file 1 [file nanomaterials-14-01865-s001.zip]

Archive with 1 entries (1 files):
- nanomaterials-3324400-supplementary.pdf
